# Supplementary material for: Use of Germination to Enhance Resveratrol Content and Its Anti-Inflammatory Activity in Lipopolysaccharide-Stimulated RAW264.7 Cells
Source: Molecules. 2023 Jun 21;28(13):4898. doi: 10.3390/molecules28134898 (PMC10343481; doi:10.3390/molecules28134898)
Supplement: Supplementary file 1 [file molecules-28-04898-s001.zip]

Archive with 1 entries (1 files):
- molecules-2433274-supplementary.pdf
